# Supplementary material for: Changes in the Genotypic Characteristics of Community-Acquired Methicillin-Resistant Staphylococcus aureus Collected in 244 Medical Facilities in Japan between 2010 and 2018: a Nationwide Surveillance
Source: Microbiol Spectr. 2022 Jun 27;10(4):e02272-21. doi: 10.1128/spectrum.02272-21 (PMC9431082; doi:10.1128/spectrum.02272-21)
Supplement: Supplemental file 2 — Supplemental material. Download spectrum.02272-21-s0002.xlsx, XLSX file, 0.03 MB [file spectrum.02272-21-s0002.xlsx]

## Sheet: sup_table
TABLE S1 Type and accessory genes of 92 PVL-positive MRSA isolates obtained in 2018
Strain No.	JARB_number	Accession No.	SCCmec type	CC	MLST	ccrB_del	seb	sec	tst-1	seg	sei	sek	sel	sem	sen	seo	sep	seq	seu	scn	sak	hlgA	hlgB	hlgC	lukE	lukD	lukS-PV	lukF-PV	edinA	ACME	splA	splB	splE	mecA	blaZ	aadD	aac(6')-aph(2'')	aph(3')-III	erm(A)	erm(B)	erm(C)	mph(C)	msr(A)	tet(K)	tet(M)	fosB4	fosD	dfrG
CAM-2120	JARB-OU1261	DRR272546	IVc (2B)	5	5	-	-	-	-	+	+	-	-	+	+	+	-	-	+	+	+	+	+	+	+	+	+	+	+	-	+	+	-	+	+	-	-	-	-	-	-	-	-	-	-	-	-	+
CAM-1789	JARB-OU1127	DRR272465	IVa (2B)	8	8	+	-	-	-	-	-	+	-	-	-	-	-	+	-	+	+	+	+	+	+	+	+	+	-	+	+	+	+	+	+	-	+	+	-	-	-	+	+	-	-	-	-	-
CAM-1810	JARB-OU1130	DRR272468	IVa (2B)	8	8	-	-	-	-	-	-	+	-	-	-	-	-	+	-	+	+	+	+	+	+	+	+	+	-	+	+	+	+	+	+	-	+	+	-	-	-	+	+	-	-	-	-	-
CAM-1818	JARB-OU1131	DRR272469	IVa (2B)	8	8	+	-	-	-	-	-	+	-	-	-	-	-	+	-	+	+	+	+	+	+	+	+	+	-	+	+	+	+	+	+	-	-	-	-	-	-	-	+	-	-	-	-	-
CAM-1826	JARB-OU1134	DRR272472	IVa (2B)	8	8	-	-	-	-	-	-	+	-	-	-	-	-	+	-	-	-	+	+	+	+	+	+	+	-	+	+	+	+	+	+	-	+	+	-	-	-	+	+	-	-	-	-	-
CAM-1830	JARB-OU1136	DRR272474	IVa (2B)	8	8	+	-	-	-	-	-	+	-	-	-	-	-	+	-	+	+	+	+	+	+	+	+	+	-	+	+	+	+	+	+	-	-	+	-	-	-	+	+	-	-	-	-	-
CAM-1832	JARB-OU1137	DRR272475	IVa (2B)	8	8	-	-	-	-	-	-	+	-	-	-	-	-	+	-	-	-	+	+	+	+	+	+	+	-	+	+	+	+	+	+	-	+	+	-	-	-	+	+	-	-	-	-	-
CAM-1834	JARB-OU1138	DRR272476	IVa (2B)	8	8	-	-	-	-	-	-	+	-	-	-	-	-	+	-	-	-	+	+	+	+	+	+	+	-	+	+	+	+	+	+	-	+	+	-	-	-	+	+	-	-	-	-	-
CAM-1857	JARB-OU1143	DRR272481	IVa (2B)	8	8	+	-	-	-	-	-	+	-	-	-	-	-	+	-	+	+	+	+	+	+	+	+	+	-	+	+	+	+	+	+	-	+	-	-	-	-	-	+	+	-	-	-	-
CAM-1862	JARB-OU1144	DRR272482	IVa (2B)	8	8	+	-	-	-	-	-	+	-	-	-	-	-	+	-	+	+	+	+	+	+	+	+	+	-	+	+	+	+	+	+	-	-	-	-	-	-	-	+	-	-	-	-	-
CAM-1866	JARB-OU1145	DRR272483	IVa (2B)	8	8	+	-	-	-	-	-	+	-	-	-	-	-	+	-	+	+	+	+	+	+	+	+	+	-	+	+	+	+	+	+	-	-	+	-	-	-	+	+	-	-	-	-	-
CAM-1871	JARB-OU1146	DRR272484	IVa (2B)	8	8	+	-	-	-	-	-	+	-	-	-	-	-	+	-	+	+	+	+	+	+	+	+	+	-	+	+	+	+	+	+	-	-	-	-	-	-	-	+	-	-	-	-	-
CAM-1886	JARB-OU1149	DRR272487	IVa (2B)	8	8	-	-	-	-	-	-	-	-	-	-	-	-	-	-	+	+	+	+	+	+	+	+	+	-	+	+	+	+	+	+	-	-	+	-	-	-	+	+	-	-	-	-	-
CAM-1888	JARB-OU1204	DRR272489	IVa (2B)	8	8	-	-	-	-	-	-	+	-	-	-	-	-	+	-	+	+	+	+	+	+	+	+	+	-	-	+	+	+	+	+	-	+	-	-	-	-	+	+	-	-	-	-	-
CAM-1893	JARB-OU1206	DRR272491	IVa (2B)	8	8	-	-	-	-	-	-	+	-	-	-	-	-	+	-	+	+	+	+	+	+	+	+	+	-	-	+	+	+	+	+	-	+	-	-	-	-	+	+	-	-	-	-	-
CAM-1895	JARB-OU1208	DRR272493	IVa (2B)	8	8	+	-	-	-	-	-	+	-	-	-	-	-	+	-	+	+	+	+	+	+	+	+	+	-	+	+	+	+	+	+	-	-	-	-	-	-	-	+	-	-	-	-	-
CAM-1896	JARB-OU1209	DRR272494	IVa (2B)	8	8	+	-	-	-	-	-	+	-	-	-	-	-	+	-	+	+	+	+	+	+	+	+	+	-	+	+	+	+	+	+	-	-	-	-	-	-	-	+	-	-	-	-	-
CAM-1900	JARB-OU1211	DRR272496	IVa (2B)	8	8	-	-	-	-	-	-	+	-	-	-	-	-	+	-	+	+	+	+	+	+	+	+	+	-	+	+	+	+	+	+	-	+	-	-	-	-	+	+	-	-	-	-	-
CAM-1901	JARB-OU1212	DRR272497	IVa (2B)	8	8	-	-	-	-	-	-	-	-	-	-	-	-	-	-	+	+	+	+	+	+	+	+	+	-	+	+	+	+	+	+	-	-	+	-	-	-	+	+	-	-	-	-	-
CAM-1926	JARB-OU1214	DRR272499	IVa (2B)	8	8	+	-	-	-	-	-	+	-	-	-	-	-	+	-	+	+	+	+	+	+	+	+	+	-	+	+	+	+	+	+	-	-	-	-	-	-	-	+	-	-	-	-	-
CAM-1934	JARB-OU1215	DRR272500	IVc (2B)	8	8	-	-	-	-	-	-	+	-	-	-	-	-	+	-	+	+	+	+	+	+	+	+	+	-	-	+	+	+	+	+	-	-	-	-	-	-	-	-	-	-	-	-	-
CAM-1937	JARB-OU1216	DRR272501	IVa (2B)	8	8	+	-	-	-	-	-	+	-	-	-	-	-	+	-	+	+	+	+	+	+	+	+	+	-	+	+	+	+	+	+	-	-	-	-	-	+	-	-	-	-	-	-	-
CAM-1951	JARB-OU1217	DRR272502	IVa (2B)	8	8	+	-	-	-	-	-	+	-	-	-	-	-	+	-	+	+	+	+	+	+	+	+	+	-	+	+	+	+	+	+	-	-	+	-	-	-	+	+	-	-	-	-	-
CAM-1965	JARB-OU1221	DRR272506	IVa (2B)	8	8	-	-	-	-	-	-	+	-	-	-	-	-	+	-	+	+	+	+	+	+	+	+	+	-	+	+	+	+	+	+	-	+	+	-	-	-	+	+	-	-	-	-	-
CAM-1969	JARB-OU1222	DRR272507	IVa (2B)	8	8	-	-	-	-	-	-	+	-	-	-	-	-	+	-	+	+	+	+	+	+	+	+	+	-	+	+	+	+	+	+	-	+	+	-	-	-	+	+	-	-	-	-	-
CAM-1973	JARB-OU1223	DRR272508	IVa (2B)	8	8	+	-	-	-	-	-	+	-	-	-	-	-	+	-	+	+	+	+	+	+	+	+	+	-	+	+	+	+	+	+	-	-	+	-	-	-	+	+	-	-	-	-	-
CAM-1980	JARB-OU1224	DRR272509	IVa (2B)	8	8	-	-	-	-	-	-	+	-	-	-	-	-	+	-	+	+	+	+	+	-	-	+	+	-	+	-	-	-	+	+	-	+	+	-	-	-	+	+	-	-	-	-	-
CAM-1988	JARB-OU1227	DRR272512	IVa (2B)	8	8	+	-	-	-	-	-	+	-	-	-	-	-	+	-	+	+	+	+	+	+	+	+	+	-	+	+	+	+	+	+	-	-	-	-	-	+	-	-	-	-	-	-	-
CAM-2000	JARB-OU1229	DRR272514	IVa (2B)	8	8	+	-	-	-	-	-	+	-	-	-	-	-	+	-	+	+	+	+	+	+	+	+	+	-	+	+	+	+	+	+	-	-	-	-	-	-	-	+	-	-	-	-	-
CAM-2002	JARB-OU1230	DRR272515	IVa (2B)	8	8	+	-	-	-	-	-	+	-	-	-	-	-	+	-	+	+	+	+	+	+	+	+	+	-	+	+	+	+	+	+	-	-	-	-	-	-	-	+	-	-	-	-	-
CAM-2005	JARB-OU1231	DRR272516	IVa (2B)	8	8	-	-	-	-	-	-	-	-	-	-	-	-	-	-	+	+	+	+	+	+	+	+	+	-	+	+	+	+	+	+	-	-	+	-	-	-	+	+	-	-	-	-	-
CAM-2013	JARB-OU1233	DRR272518	IVa (2B)	8	8	-	-	-	-	-	-	+	-	-	-	-	-	+	-	+	+	+	+	+	+	+	+	+	-	+	+	-	-	+	+	-	+	-	-	-	-	+	+	-	-	-	-	-
CAM-2016	JARB-OU1234	DRR272519	IVa (2B)	8	8	-	-	-	-	-	-	+	-	-	-	-	-	+	-	+	+	+	+	+	+	+	+	+	-	-	+	+	+	+	+	-	+	+	-	-	-	+	+	-	-	-	-	-
CAM-2019	JARB-OU1235	DRR272520	IVa (2B)	8	8	+	-	-	-	-	-	+	-	-	-	-	-	+	-	+	+	+	+	+	+	+	+	+	-	+	+	+	+	+	+	-	-	+	-	-	-	+	+	-	-	-	-	-
CAM-2023	JARB-OU1236	DRR272521	IVa (2B)	8	8	+	-	-	-	-	-	+	-	-	-	-	-	+	-	+	+	+	+	+	+	+	+	+	-	+	+	+	+	+	+	-	-	-	-	-	-	-	+	-	-	-	+	-
CAM-2027	JARB-OU1238	DRR272523	IVa (2B)	8	8	-	-	-	-	-	-	+	-	-	-	-	-	+	-	+	+	+	+	+	+	+	+	+	-	+	+	+	+	+	+	-	+	-	-	-	-	+	+	-	-	+	-	-
CAM-2036	JARB-OU1239	DRR272524	IVa (2B)	8	8	-	-	-	-	-	-	+	-	-	-	-	-	+	-	+	+	+	+	+	+	+	+	+	-	+	+	+	+	+	+	-	+	+	-	-	-	+	+	-	-	+	-	-
CAM-2055	JARB-OU1242	DRR272527	IVa (2B)	8	8	+	-	-	-	-	-	+	-	-	+	-	-	+	-	+	+	+	+	+	+	+	+	+	-	+	+	+	+	+	+	-	-	+	-	-	-	+	+	-	-	-	-	-
CAM-2058	JARB-OU1243	DRR272528	IVa (2B)	8	8	-	-	-	-	-	-	+	-	-	-	-	-	+	-	+	+	+	+	+	+	+	+	+	-	+	+	+	+	+	+	-	+	+	-	-	+	+	+	-	-	-	-	-
CAM-2067	JARB-OU1245	DRR272530	IVa (2B)	8	8	+	-	-	-	-	-	+	-	-	-	-	-	+	-	+	+	+	+	+	+	+	+	+	-	+	+	+	+	+	+	-	-	+	-	-	-	+	+	-	-	-	-	-
CAM-2076	JARB-OU1247	DRR272532	IVa (2B)	8	8	-	-	-	-	-	-	-	-	-	-	-	-	-	-	+	+	+	+	+	+	+	+	+	-	+	+	+	+	+	+	-	+	-	-	-	-	+	+	-	-	-	-	-
CAM-2077	JARB-OU1248	DRR272533	IVa (2B)	8	8	+	-	-	-	-	-	+	-	-	-	-	-	+	-	+	+	+	+	+	+	+	+	+	-	+	+	+	+	+	+	-	-	-	-	-	-	-	+	-	-	-	-	-
CAM-2080	JARB-OU1249	DRR272534	IVa (2B)	8	8	-	-	-	-	-	-	+	-	-	-	-	-	+	-	+	+	+	+	+	+	+	+	+	-	+	+	+	+	+	+	-	-	+	-	-	-	+	+	-	-	-	-	-
CAM-2086	JARB-OU1250	DRR272535	IVa (2B)	8	8	+	-	-	-	-	-	+	-	-	-	-	-	+	-	+	+	+	+	+	+	+	+	+	-	+	+	+	+	+	+	-	-	+	-	-	-	+	+	-	-	-	-	-
CAM-2091	JARB-OU1251	DRR272536	IVa (2B)	8	8	+	-	-	-	-	-	+	-	-	-	-	-	+	-	+	+	+	+	+	+	+	+	+	-	+	+	+	+	+	+	-	-	-	-	-	-	-	+	-	-	-	-	-
CAM-2092	JARB-OU1252	DRR272537	IVa (2B)	8	8	-	-	-	-	-	-	+	-	-	-	-	+	+	-	+	+	+	+	+	+	+	+	+	-	+	+	+	+	+	+	-	-	-	-	-	+	-	+	-	+	-	-	-
CAM-2094	JARB-OU1253	DRR272538	IVa (2B)	8	8	+	-	-	-	-	-	+	-	-	-	-	-	+	-	+	+	+	+	+	+	+	+	+	-	+	+	+	+	+	+	-	-	+	-	-	-	+	+	-	-	-	-	-
CAM-2102	JARB-OU1255	DRR272540	IVa (2B)	8	8	+	-	-	-	-	-	+	-	-	-	-	-	+	-	+	+	+	+	+	+	+	+	+	-	+	+	+	+	+	+	-	-	+	-	-	-	+	+	-	-	-	-	-
CAM-2104	JARB-OU1256	DRR272541	IVa (2B)	8	8	+	-	-	-	-	-	+	-	-	-	-	-	+	-	+	+	+	+	+	+	+	+	+	-	+	+	+	+	+	+	-	-	-	-	-	-	-	+	-	-	-	-	-
CAM-2113	JARB-OU1259	DRR272544	IVa (2B)	8	8	+	-	-	-	-	-	+	-	-	-	-	-	+	-	+	+	+	+	+	+	+	+	+	-	+	+	+	+	+	+	-	+	-	-	-	-	-	+	+	-	-	-	-
CAM-2117	JARB-OU1260	DRR272545	IVa (2B)	8	8	-	-	-	-	-	-	+	-	-	-	-	-	+	-	+	+	+	+	+	+	+	+	+	-	+	+	+	+	+	+	-	+	+	-	-	-	+	+	-	-	-	-	-
CAM-2122	JARB-OU1262	DRR272547	IVa (2B)	8	8	+	-	-	-	-	-	+	-	-	-	-	-	+	-	+	+	+	+	+	+	+	+	+	-	+	+	+	+	+	+	-	+	-	-	-	-	-	+	+	-	-	-	-
CAM-2128	JARB-OU1265	DRR272550	IVa (2B)	8	8	-	-	-	-	-	-	+	-	-	-	-	-	+	-	+	+	+	+	+	+	+	+	+	-	+	+	+	+	+	+	-	-	-	-	-	-	+	+	-	-	-	-	-
CAM-2129	JARB-OU1266	DRR272551	IVa (2B)	8	8	+	-	-	-	-	-	+	-	-	-	-	-	+	-	+	+	+	+	+	+	+	+	+	-	+	+	+	+	+	+	-	-	-	-	-	-	-	-	-	-	-	-	-
CAM-2144	JARB-OU1268	DRR272553	IVa (2B)	8	8	+	-	-	-	-	-	+	-	-	-	-	-	+	-	+	+	+	+	+	+	+	+	+	-	+	+	+	+	+	+	-	-	+	-	-	-	+	+	-	-	-	-	-
CAM-2155	JARB-OU1272	DRR272557	IVa (2B)	8	8	-	-	-	-	-	-	+	-	-	-	-	-	+	-	+	+	+	+	+	+	+	+	+	-	+	+	+	+	+	+	-	+	-	-	-	-	-	-	-	-	-	-	-
CAM-2167	JARB-OU1273	DRR272558	IVa (2B)	8	8	-	-	-	-	-	-	+	-	-	-	-	-	+	-	+	+	+	+	+	+	+	+	+	-	+	+	+	+	+	+	-	+	-	-	-	-	-	-	-	-	-	-	-
CAM-1981	JARB-OU1225	DRR272510	IVa (2B)	8	6562	-	-	-	-	-	-	-	-	-	-	-	-	-	-	+	+	+	+	+	+	+	+	+	-	+	+	+	+	+	+	-	-	+	-	-	-	+	+	-	-	-	-	-
CAM-1825	JARB-OU1133	DRR272471	IVa (2B)	8	6582	-	-	-	-	-	-	+	-	-	-	-	-	+	-	+	+	+	+	+	+	+	+	+	-	+	+	+	+	+	+	-	+	+	-	-	-	+	+	-	-	-	-	-
CAM-2049	JARB-OU1240	DRR272525	IVa (2B)	8	6585	+	-	-	-	-	-	+	-	-	-	-	-	+	-	+	+	+	+	+	+	+	+	+	-	+	+	+	+	+	+	-	-	+	-	-	-	+	+	-	-	-	-	-
CAM-1819	JARB-OU1132	DRR272470	IVc (2B)	22	22	-	-	-	-	+	+	-	-	+	+	+	-	-	+	+	+	+	+	+	-	-	+	+	-	-	-	-	-	+	+	-	+	-	-	-	-	-	-	-	-	-	-	-
CAM-1840	JARB-OU1140	DRR272478	IVc (2B)	22	22	-	-	-	-	+	+	-	-	+	+	+	-	-	+	+	+	+	+	+	+	+	+	+	-	-	-	-	+	+	+	+	+	+	-	-	+	+	+	-	-	-	-	-
CAM-1877	JARB-OU1148	DRR272486	IVa (2B)	22	22	-	-	+	+	+	+	-	+	+	+	+	-	-	+	+	+	+	+	+	-	-	+	+	-	-	-	-	-	+	+	-	+	-	-	-	-	-	-	-	-	-	-	-
CAM-1887	JARB-OU1150	DRR272488	IVa (2B)	22	22	-	-	-	+	+	+	-	-	+	+	+	-	-	+	+	+	+	+	+	-	-	+	+	-	-	-	-	-	+	+	-	+	-	-	-	+	-	-	-	-	-	-	-
CAM-1892	JARB-OU1205	DRR272490	IVc (2B)	22	22	-	-	-	-	+	+	-	-	+	+	+	-	-	+	+	+	+	+	+	-	-	+	+	-	-	-	-	-	+	+	-	+	-	-	-	-	-	-	-	-	-	-	-
CAM-1894	JARB-OU1207	DRR272492	IVc (2B)	22	22	-	-	-	-	+	+	-	-	+	+	+	-	-	+	+	+	+	+	+	-	-	+	+	-	-	-	-	-	+	+	+	-	-	-	-	+	-	-	-	-	-	-	-
CAM-1986	JARB-OU1226	DRR272511	IVa (2B)	22	22	-	-	+	+	+	+	-	+	+	+	+	-	-	+	+	+	+	+	+	-	-	+	+	-	-	-	-	-	+	+	-	+	-	-	-	-	-	-	-	-	-	-	-
CAM-1991	JARB-OU1228	DRR272513	IVa (2B)	22	22	-	-	+	+	+	+	-	+	+	+	+	-	-	+	+	+	+	+	+	-	-	+	+	-	-	-	-	-	+	+	-	+	-	-	-	+	-	-	-	-	-	-	-
CAM-2105	JARB-OU1257	DRR272542	IVa (2B)	22	22	-	-	+	+	+	+	-	+	+	+	+	-	-	+	+	+	+	+	+	-	-	+	+	-	-	-	-	-	+	+	-	-	-	-	-	-	-	-	-	-	-	-	-
CAM-2124	JARB-OU1263	DRR272548	IVc (2B)	22	22	-	-	-	-	+	+	-	-	+	+	+	-	-	+	+	+	+	+	+	-	-	+	+	-	-	-	-	-	+	+	+	+	-	-	-	+	-	-	-	-	-	-	-
CAM-2127	JARB-OU1264	DRR272549	IVc (2B)	22	22	-	-	-	-	+	+	-	-	+	+	+	-	-	+	+	+	+	+	+	-	-	+	+	-	-	-	-	-	+	+	+	+	-	-	-	+	-	-	-	-	-	-	-
CAM-2136	JARB-OU1267	DRR272552	IVc (2B)	22	22	-	-	-	-	+	+	-	-	+	+	+	-	-	+	+	+	+	+	+	-	-	+	+	-	-	-	-	-	+	+	-	+	-	-	-	-	-	-	-	-	-	-	-
CAM-2148	JARB-OU1270	DRR272555	IVc (2B)	22	22	-	-	-	-	+	+	-	-	+	+	+	-	-	+	+	+	+	+	+	-	-	+	+	-	-	-	-	-	+	+	+	+	-	-	-	+	-	-	-	-	-	-	-
CAM-2149	JARB-OU1271	DRR272556	IVc (2B)	22	22	-	-	-	-	+	+	-	-	+	+	+	-	-	+	+	+	+	+	+	-	-	+	+	-	-	-	-	-	+	+	+	+	-	-	-	+	-	-	-	-	-	-	-
CAM-2169	JARB-OU1274	DRR272559	IVc (2B)	22	22	-	-	-	-	+	+	-	-	+	+	+	-	-	+	+	+	+	+	+	-	-	+	+	-	-	-	-	-	+	+	+	+	-	-	-	+	-	-	-	-	-	-	-
CAM-1838	JARB-OU1139	DRR272477	IVc (2B)	30	30	-	-	-	-	+	+	-	-	+	+	+	-	-	+	+	+	+	+	+	-	-	+	+	-	-	-	-	+	+	+	-	+	-	-	-	-	+	+	-	-	-	-	-
CAM-1856	JARB-OU1142	DRR272480	IVc (2B)	30	30	-	-	-	-	+	+	-	-	+	+	+	-	-	+	+	+	+	+	+	-	-	+	+	-	-	-	-	+	+	+	-	-	-	-	-	-	-	-	-	-	-	-	-
CAM-2008	JARB-OU1232	DRR272517	IVc (2B)	30	30	-	-	-	-	+	+	-	-	+	+	+	-	-	+	+	+	+	+	+	-	-	+	+	-	-	-	-	-	+	+	-	-	-	-	-	-	-	-	-	-	-	-	-
CAM-2050	JARB-OU1241	DRR272526	IVc (2B)	30	30	-	-	-	-	+	+	-	-	+	+	+	-	-	+	+	+	+	+	+	-	-	+	+	-	-	-	-	+	+	+	-	-	-	-	-	-	-	-	-	-	-	-	+
CAM-2071	JARB-OU1246	DRR272531	IVc (2B)	30	30	-	-	-	-	+	+	-	-	+	+	+	-	-	+	+	+	+	+	+	-	-	+	+	-	-	-	-	+	+	+	-	-	-	-	-	-	-	-	-	-	-	-	+
CAM-2106	JARB-OU1258	DRR272543	IVc (2B)	30	30	-	-	-	-	+	+	-	-	+	+	+	-	-	+	+	+	+	+	+	-	-	+	+	-	-	-	-	+	+	+	-	-	-	-	-	-	-	-	-	-	-	-	-
CAM-2147	JARB-OU1269	DRR272554	IVc (2B)	30	30	-	-	-	-	+	+	-	-	+	+	+	-	-	+	+	+	+	+	+	-	-	+	+	-	-	-	-	+	+	+	-	-	-	-	-	-	-	-	-	-	-	-	-
CAM-1848	JARB-OU1141	DRR272479	IVc (2B)	30	6586	-	-	-	-	+	+	-	-	+	+	+	-	-	+	+	+	+	+	+	-	-	+	+	-	-	-	-	+	+	+	-	-	-	-	-	-	-	-	-	-	-	-	-
CAM-1790	JARB-OU1128	DRR272466	V (5C2)	59	59	-	+	-	-	-	-	+	-	-	-	-	-	+	-	+	-	+	+	+	-	-	+	+	-	-	-	-	-	+	+	-	-	-	-	-	-	+	-	-	-	-	-	-
CAM-1791	JARB-OU1129	DRR272467	V (5C2)	59	59	-	-	-	-	-	-	-	-	-	-	-	-	-	-	+	-	+	+	+	-	-	+	+	-	-	-	-	-	+	+	-	-	-	-	-	-	-	-	+	-	-	-	-
CAM-1961	JARB-OU1219	DRR272504	V (5C2)	59	59	-	+	-	-	-	-	+	-	-	-	-	-	+	-	+	-	+	+	+	-	-	+	+	-	-	-	-	-	+	+	+	+	-	-	-	-	-	+	-	-	-	-	-
CAM-1964	JARB-OU1220	DRR272505	IVa (2B)	59	59	-	-	-	-	-	-	-	-	-	-	-	-	-	-	+	-	+	+	+	-	-	+	+	-	-	-	-	-	+	-	-	-	+	-	+	-	-	-	-	-	-	-	-
CAM-2026	JARB-OU1237	DRR272522	V (5C2)	59	59	-	+	-	-	-	-	+	-	-	-	-	-	+	-	+	-	+	+	+	-	-	+	+	-	-	-	-	-	+	+	+	-	-	-	-	-	-	+	-	-	-	-	-
CAM-2066	JARB-OU1244	DRR272529	V (5C2)	59	59	-	+	-	-	-	-	+	-	-	-	-	-	+	-	+	-	+	+	+	-	-	+	+	-	-	-	-	-	+	+	-	-	-	-	-	-	-	-	+	-	-	-	-
CAM-2096	JARB-OU1254	DRR272539	V (5C2)	59	59	-	+	-	-	-	-	+	-	-	-	-	-	+	-	+	-	+	+	+	-	-	+	+	-	-	-	-	-	+	+	-	-	+	-	+	-	-	-	-	-	-	-	-
CAM-1872	JARB-OU1147	DRR272485	V (5C2)	398	1232	-	-	-	-	-	-	-	-	-	-	-	-	-	-	+	+	+	+	+	-	-	+	+	-	-	-	-	-	+	+	-	-	-	+	-	-	-	-	+	-	+	-	-
CAM-1898	JARB-OU1210	DRR272495	V (5C2)	unknown	338	-	-	-	-	-	-	-	-	-	-	-	-	-	-	+	-	+	+	+	-	-	+	+	-	-	-	-	-	+	+	-	-	+	-	+	-	-	-	-	-	-	-	-
CC, clonal complex; MLST, multilocus sequence typing; ACME, arginine catabolic mobile element
